# Supplementary material for: Deciphering the Neurotoxic Effects of Karenia selliformis
Source: Toxins (Basel). 2025 Feb 15;17(2):92. doi: 10.3390/toxins17020092 (PMC11861105; doi:10.3390/toxins17020092)
Supplement: Supplementary file 1 [file toxins-17-00092-s001.zip]

Archive with 1 entries (1 files):
- toxins-3441310-supplementary.pdf
